# Supplementary material for: Cirrhosis, Age, and Liver Stiffness-Based Models Predict Hepatocellular Carcinoma in Asian Patients with Chronic Hepatitis B
Source: Cancers (Basel). 2021 Nov 9;13(22):5609. doi: 10.3390/cancers13225609 (PMC8615754; doi:10.3390/cancers13225609)
Supplement: Supplementary file 1 [file cancers-13-05609-s001.zip]

Archive with 1 entries (1 files):
- cancers-1435760-supplementary.pdf
